# Supplementary material for: Cross-Sectional Study of Bone Mineral Density in Chronic Stroke According to Walking Speed
Source: J Clin Med. 2025 Nov 27;14(23):8426. doi: 10.3390/jcm14238426 (PMC12692975; doi:10.3390/jcm14238426)
Supplement: Supplementary file 1 [file jcm-14-08426-s001.zip]

Archive with 1 entries (1 files):
- jcm-3943736-supplementary.pdf
